# Supplementary material for: Association Between Dietary Fiber Intake and Inflammatory Biomarkers in U.S. Adults: A Cross-Sectional Analysis of the Pre-COVID-19 National Health and Nutrition Examination Survey 2017–2018
Source: Nutrients. 2026 Mar 19;18(6):972. doi: 10.3390/nu18060972 (PMC13029420; doi:10.3390/nu18060972)
Supplement: Supplementary file 1 [file nutrients-18-00972-s001.zip]

Archive with 1 entries (1 files):
- nutrients-4210927-supplementary.pdf
